# Supplementary material for: Disentangling the Roles of Plant Water Status and Stem Carbohydrate Remobilization on Rice Harvest Index Under Drought
Source: Rice (N Y). 2023 Mar 17;16:14. doi: 10.1186/s12284-023-00631-6 (PMC10023821; doi:10.1186/s12284-023-00631-6)
Supplement: Supplementary file 2 — Additional file 2. Table S6. Correlations among traits measured in the experiments at IRRI. [file 12284_2023_631_MOESM2_ESM.xlsx]

## Sheet: 2017WS drought stress
Table S6. Correlations among traits measured in the experiments at IRRI.
	HI	Plant.ht...anthesis	Plant.ht...harvest	Tiller.no.anthesis	Tiller.no.maturity	Panicle.DW10...anthesis	Panicle.DW10...maturity	stem.DW10...anthesis	stem.DW10...maturity	ME	stem.sol.sugar...69DAS	stem.sol.sugar...76DAS	stem.sol.sugar...83DAS	stem.sol.sugar...90DAS.anthesis	stem.sol.sugar...97DAS	stem.sol.sugar..104DAS	stem.sol.sugar..111DAS	sugar.diff	sugar.diff.pct	stem.starch...69DAS	stem.starch...76DAS	stem.starch...83DAS	stem.starch...90DAS.anthesis	stem.starch...97DAS	stem.starch..104DAS	stem.starch..111DAS	starch.diff	starch.diff.pct	DTF	Straw.biomass	GY14	CanTemp...72DAS
Plant.ht...anthesis	0.51**
Plant.ht...harvest	0.56***	0.82***
Tiller.no.anthesis	0.15	0.32	0.37*
Tiller.no.maturity	-0.12	0.24	0.28	0.29
Panicle.DW10...anthesis	0.64***	0.42*	0.39*	0.28	-0.23
Panicle.DW10...maturity	0.51**	0.16	0.38*	0.05	-0.29	0.39*
stem.DW10...anthesis	0.31	0.47**	0.51**	0.2	-0.04	0.49**	0.16
stem.DW10...maturity	0.21	0.19	0.41*	0.07	-0.26	0.26	0.62***	0.32
ME	-0.06	0.07	-0.08	-0.05	0.19	-0.04	-0.27	0.43*	-0.51**
stem.sol.sugar...69DAS	-0.12	0.12	-0.16	0.02	0.05	-0.08	-0.12	0.04	-0.3	0.43*
stem.sol.sugar...76DAS	-0.1	-0.12	-0.32	-0.13	0.27	-0.19	-0.17	-0.54**	-0.45*	-0.13	0.15
stem.sol.sugar...83DAS	-0.29	-0.01	-0.25	-0.22	0.31	-0.22	-0.41*	-0.27	-0.55**	0.21	0.23	0.59***
stem.sol.sugar...90DAS.anthesis	-0.09	0.24	0.18	0.01	0.18	-0.26	0.03	0.34	0.01	0.41*	0.42*	0.02	0.32
stem.sol.sugar...97DAS	-0.42*	-0.24	-0.39*	-0.24	-0.14	-0.2	-0.25	0.04	-0.01	0.07	0.2	0.2	0.19	0.41*
stem.sol.sugar..104DAS	-0.45**	-0.33	-0.5**	-0.25	0.02	-0.24	-0.39*	-0.18	-0.21	0.19	0.16	0.34	0.41*	-0.04	0.47**
stem.sol.sugar..111DAS	-0.38*	-0.37*	-0.57***	-0.19	-0.07	-0.32	-0.61***	-0.17	-0.29	0.16	0.09	0.09	0.23	-0.12	0.34	0.49**
sugar.diff	0.16	0.43*	0.45*	0.08	0.19	-0.04	0.37*	0.35	0.12	0.27	0.34	0	0.17	0.85***	0.12	-0.31	-0.63***
sugar.diff.pct	0.23	0.48*	0.46*	0.08	0.04	0.11	0.53**	0.33	0.27	0.13	0.16	0.06	0.08	0.59**	-0.05	-0.34	-0.77***	0.91***
stem.starch...69DAS	-0.09	-0.09	-0.36*	-0.19	-0.01	-0.23	-0.17	0.01	-0.46**	0.37*	0.6***	0.36	0.43*	0.48**	0.35	0.34	0.11	0.37*	0.23
stem.starch...76DAS	0.02	0.07	-0.08	-0.33	0.22	-0.11	-0.13	-0.15	-0.45*	0.28	0.27	0.51**	0.51**	0.35	0.12	0.09	0.04	0.32	0.22	0.47**
stem.starch...83DAS	-0.22	-0.14	-0.42*	-0.14	0.13	-0.13	-0.47**	-0.25	-0.47**	0.09	0.15	0.5**	0.76***	0.25	0.47**	0.54**	0.38*	0.01	-0.18	0.54**	0.36*
stem.starch...90DAS.anthesis	-0.19	0.01	-0.04	-0.16		-0.18	-0.14	0.33	-0.11	0.49**	0.52**	-0.07	0.34	0.68***	0.42*	0.36	0.22	0.41*	0.15	0.6***	0.39*	0.35
stem.starch...97DAS	-0.3	-0.52**	-0.42*	-0.25	-0.3	-0.14	-0.05		0.01	-0.02	-0.03	0.04	-0.07	0.21	0.69***	0.45*	0.18	-0.01	-0.11	0.26	-0.03	0.22	0.26
stem.starch..104DAS	-0.4*	-0.55**	-0.65***	-0.21	0.06	-0.17	-0.26	-0.33	-0.32	0.06	0.01	0.51**	0.49**	-0.01	0.43*	0.74***	0.42*	-0.26	-0.24	0.4*	0.21	0.67***	0.24	0.49**
stem.starch..111DAS	-0.28	-0.34	-0.51**	0.12	-0.08	-0.15	-0.5**	-0.08	-0.49**	0.29	0.1	0.12	0.09	-0.07	0.25	0.42*	0.51**	-0.39*	-0.56**	0.29	-0.01	0.37*	0.14	0.35	0.45*
starch.diff	0.01	0.22	0.25	-0.14	0.08	-0.03	0.09	0.46*	0.13	0.42*	0.42*	-0.18	0.25	0.7***	0.24	0.08	-0.11	0.6***	0.44*	0.41*	0.4*	0.09	0.89***	0.06	-0.06	-0.33
starch.diff.pct	0.12	0.24	0.31	-0.13	0.18	-0.04	0.15	0.31	0.21	0.2	0.24	-0.06	0.22	0.64***	0.13	-0.03	-0.15	0.58**	0.46*	0.26	0.28	0.02	0.69***	-0.07	-0.1	-0.52**	0.9***
DTF	-0.63*	-0.49	-0.66*	-0.2	-0.1	-0.47	0.05	0.04	0.09	0.05	0.57	0.42	0.06	0.62*	0.44	0.09	0.16	0.41	0.13	0.59	0.1	0.36	0.38	0.1	0.43	0.53	0.04	-0.05
Straw.biomass	0.53**	0.43*	0.61***	0.31	0.32	0.52**	0.43*	0.34	0.35	-0.04	-0.13	-0.11	-0.15	0.19	-0.24	-0.28	-0.38*	0.33	0.33	-0.3	0.09	-0.23	-0.07	-0.01	-0.17	-0.32	0.2	0.25	-0.56
GY14	0.94***	0.55**	0.62***	0.24	0.05	0.68***	0.51**	0.32	0.21	-0.02	-0.15	-0.06	-0.22	-0.01	-0.41*	-0.42*	-0.45**	0.24	0.33	-0.16	0.1	-0.24	-0.19	-0.25	-0.35	-0.32	0.06	0.17	-0.74**	0.75***
CanTemp...72DAS	-0.63***	-0.64***	-0.83***	-0.3	-0.35*	-0.44*	-0.44*	-0.44*	-0.44*	0.11	0.18	0.18	0.35*	-0.02	0.38*	0.48**	0.44*	-0.25	-0.27	0.36*	0.09	0.44*	0.14	0.37*	0.45**	0.42*	-0.14	-0.25	0.43	-0.74***	-0.69***
NDVI...72DAS	0.48**	0.69***	0.85***	0.27	0.14	0.43*	0.46**	0.48**	0.6***	-0.28	-0.2	-0.33	-0.39*	0.06	-0.24	-0.45*	-0.54**	0.32	0.39*	-0.4*	-0.21	-0.47**	-0.21	-0.2	-0.57***	-0.52**	0.12	0.17	-0.52	0.67***	0.55**	-0.83***

## Sheet: 2017WS well watered
Table S6. Correlations among traits measured in the experiments at IRRI.
	HI	Plant.ht...anthesis	Plant.ht...harvest	Tiller.no.anthesis	Tiller.no.maturity	Panicle.DW10...anthesis	Panicle.DW10...maturity	stem.DW10...anthesis	stem.DW10...maturity	ME	stem.sol.sugar...69DAS	stem.sol.sugar...76DAS	stem.sol.sugar...83DAS	stem.sol.sugar...90DAS.anthesis	stem.sol.sugar...97DAS	stem.sol.sugar..104DAS	stem.sol.sugar..111DAS	sugar.diff	sugar.diff.pct	stem.starch...69DAS	stem.starch...76DAS	stem.starch...83DAS	stem.starch...90DAS.anthesis	stem.starch...97DAS	stem.starch..104DAS	stem.starch..111DAS	starch.diff	starch.diff.pct	DTF	Straw.biomass
Plant.ht...anthesis	-0.53**
Plant.ht...harvest	-0.64***	0.81
Tiller.no.anthesis	-0.22	0.17	0.16
Tiller.no.maturity	0.18	-0.08	-0.06	0.28
Panicle.DW10...anthesis	0.15	0.03	-0.13	-0.02	-0.22
Panicle.DW10...maturity	-0.04	0.22	0.12	0.04	-0.12	-0.17
stem.DW10...anthesis	-0.12	0.47	0.37	0.17	-0.22	0.53**	0.33
stem.DW10...maturity	-0.31	0.25	0.19	-0.26	-0.33	0.03	0.48**	0.24
ME	0.05	0.22	0.14	0.37*	-0.06	0.43*	-0.23	0.58**	-0.53**
stem.sol.sugar...69DAS	0.13	-0.01	-0.11	0.08	0.19	0.11	0.07	0.02	-0.41*	0.37
stem.sol.sugar...76DAS	-0.12	0.25	0.21	0.18	0.21	-0.01	0.19	0.33	-0.06	0.11	0.46*
stem.sol.sugar...83DAS	0.14	0.32	0.18	0.13	0.11	0.44*	-0.08	0.5**	-0.27	0.52**	0.3	0.52**
stem.sol.sugar...90DAS.anthesis	0.03	0.22	0.02	-0.11	0.05	0.01	0.32	0.36	0.16	0.27	0.33	0.35	0.2
stem.sol.sugar...97DAS	-0.23	-0.13	-0.05	0.3	-0.04	-0.33	0.25	-0.17	0.07	-0.14	0.37	0.14	-0.39*	0.08
stem.sol.sugar..104DAS	0.36	**-0.53	-0.47**	-0.38*	-0.21	0.06	0.32	-0.17	0.18	-0.07	0.32	-0.16	-0.38*	0.42*	0.37
stem.sol.sugar..111DAS	-0.15	-0.24	-0.21	0.16	0.13	-0.34	0.18	-0.16	0.2	-0.35	-0.33	-0.19	-0.4*	-0.2	0.32	0.02
sugar.diff	0.09	0.31	0.12	-0.16	-0.03	0.22	0.14	0.36	0.03	0.37	0.41*	0.36	0.36	0.87***	-0.1	0.3	-0.66***
sugar.diff.pct	-0.02	0.41	0.28	-0.07	-0.07	0.3	-0.02	0.34	-0.08	0.41*	0.4*	0.36	0.48*	0.62***	-0.23	0.06	-0.84***	0.92***
stem.starch...69DAS	0.26	-0.24*	-0.44*	-0.03	0.02	0.26	0.03	-0.09	-0.19	0.04	0.6***	0.34	0.22	0.16	0.17	0.2	-0.26	0.25	0.2
stem.starch...76DAS	0.12	0.05	-0.12	-0.16	-0.01	-0.03	0.38*	0.11	-0.01	-0.02	0.5**	0.57***	0.37*	0.48**	0.21	0.1	-0.21	0.47**	0.29	0.52**
stem.starch...83DAS	0.45*	-0.37*	-0.43*	0.03	0.14	0.44*	-0.13	0.19	-0.25	0.31	0.16	0.08	0.31	0.13	0.05	0.28	-0.05	0.15	0.07	0.25	0.17
stem.starch...90DAS.anthesis	0.21	-0.29*	-0.44*	-0.09	0.12	0.01	0.15	-0.06	0.16	-0.06	0	0.18	-0.04	0.53**	0.07	0.48**	0.2	0.32	0.06	0.21	0.35	0.27
stem.starch...97DAS	0.42*	-0.55**	-0.54**	-0.11	-0.08	-0.04	0.17	-0.18	-0.1	-0.03	0.24	-0.11	-0.33	0.18	0.24	0.75***	0.11	0.07	-0.11	0.12	-0.01	0.28	0.38
stem.starch..104DAS	0.01	-0.06	-0.12	-0.04	-0.1	-0.27	-0.2	-0.48*	0.12	-0.23	-0.2	-0.35	-0.45*	-0.1	0.39*	0.08	0.41*	-0.3	-0.42*	-0.1	-0.27	-0.2	0.06	0.05
stem.starch..111DAS	0.3	-0.27	-0.17	-0.26	-0.35	-0.06	-0.04	0.09	0.18	-0.12	-0.43	-0.14	-0.06	-0.21	-0.08	0.1	0.25	-0.3	-0.28	-0.27	-0.18	0.15	0.16	0.11	0.24
starch.diff	0.07	-0.23	-0.22	0.08	0.13	0.05	0.21	-0.01	0.08	0.07	0.16	0.36	0.02	0.57**	0.17	0.53**	-0.03	0.44*	0.18	0.2	0.4*	0.3	0.82***	0.31	-0.12	-0.15
starch.diff.pct	-0.05	-0.11	-0.06	0.14	0.21	0.06	0.11	0.01	-0.05	0.13	0.25	0.4*	0.13	0.48*	0.16	0.34	-0.21	0.46*	0.25	0.24	0.38*	0.18	0.46*	0.12	-0.22	-0.55**	0.86***
DTF	0.31	-0.31*	-0.42*	-0.28	-0.17	0.24	-0.54**	-0.55**	-0.13	-0.11	-0.24	-0.36*	-0.14	-0.17	-0.17	0.19	-0.13	-0.06	-0.04	0.04	-0.24	0.1	0.25	0.23	0.38*	0.3	0.05	-0.08
Straw.biomass	0.06	-0.01	0.12	0.16	0.24	-0.08	0.17	0.27	-0.26	0.14	0.33	0.21	0.42*	-0.12	0.14	-0.21	0.07	-0.11	-0.01	0.04	0.22	0.23	-0.29	-0.14	-0.41*	-0.02	-0.23	-0.16	-0.53**
GY14	0.9***	-0.48***	-0.58***	-0.02	0.25	0.1	0.08	-0.01	-0.34	0.1	0.15	-0.06	0.27	-0.07	-0.13	0.14	-0.07	-0.02	-0.1	0.26	0.23	0.45*	0.11	0.26	-0.16	0.2	0.06	0	0.07	0.42*

## Sheet: 2018DS drought stress
Table S6. Correlations among traits measured in the experiments at IRRI.
	HI	Plant.ht...anthesis	Plant.ht...harvest	Stem.DW10...anthesis	Stem.DW10...maturity	ME	Panicle.DW10...anthesis	Panicle.DW10...maturity	stem.sol.sugar...57DAS	stem.sol.sugar...64DAS	stem.sol.sugar...71DAS.anthesis.	stem.sol.sugar...78DAS	stem.sol.sugar...85DAS	stem.sol.sugar...92DAS	sugar.diff	sugar.diff.pct	stem.starch...57DAS	stem.starch...64DAS	stem.starch...71DAS	stem.starch...78DAS	stem.starch...85DAS	stem.starch...92DAS	starch.diff	starch.diff.pct	DTF	Straw.Biomass	GY.14	CanTemp...65DAS
Plant.ht...anthesis	0.26
Plant.ht...harvest	0.71***	0.5**
Stem.DW10...anthesis	0.65***	0.64***	0.72***
Stem.DW10...maturity	0.29	0.33	0.41*	0.47**
ME	0.33	0.45*	0.4*	0.62***	-0.3
Panicle.DW10...anthesis	0.58***	0.34	0.57**	0.69***	0.21	0.4*
Panicle.DW10...maturity	0.47**	0.13	0.33	0.47**	0.69***	-0.16	0.36
stem.sol.sugar...57DAS	-0.12	-0.09	0.02	0.05	-0.01	0.09	0.02	-0.12
stem.sol.sugar...64DAS	0.05	0.15	0.18	0.17	-0.06	0.18	-0.01	-0.17	0.58***
stem.sol.sugar...71DAS.anthesis.	0.21	0.45*	0.38*	0.54**	0.23	0.26	0.43*	0.12	-0.16	-0.03
stem.sol.sugar...78DAS	0	0.59***	0.41*	0.26	0.16	0.17	0.01	-0.22	0.18	0.31	0.35
stem.sol.sugar...85DAS	0.07	0.52**	0.24	0.47**	0.2	0.25	0.26	0	0.16	0.19	0.19	0.46**
stem.sol.sugar...92DAS	-0.62***	0.06	-0.38*	-0.36	0.19	-0.3	-0.5**	-0.25	0.1	-0.04	-0.2	0.27	-0.05
sugar.diff	0.54**	0.21	0.5**	0.59**	0.01	0.4*	0.6***	0.25	-0.14		0.78***	0.02	0.12	-0.77***
sugar.diff.pct	0.55**	0.21	0.46**	0.58**	-0.03	0.44*	0.55**	0.21	-0.1	0.11	0.7***	-0.01	0.13	-0.78***	0.96***
stem.starch...57DAS	-0.08	-0.2	-0.02	0.03	-0.11	0.21	0.05	-0.26	0.49**	0.45*	-0.11	0.06	0.15	0.08	-0.09	-0.04
stem.starch...64DAS	-0.05	-0.12	-0.11	-0.07	0.27	-0.27	-0.3	0.07	0.19	0.33	-0.23	0.18	-0.04	0.21	-0.32	-0.23	-0.09
stem.starch...71DAS	0.15	0.2	0.17	0.52**	0.34	0.29	0.31	0.37*	-0.18	-0.13	0.16	-0.3	0.04	-0.08	0.16	0.27	-0.01	-0.11
stem.starch...78DAS	0.15	0.4*	0.36*	0.27	0.48**	-0.14	0.2	0.28	0.2	-0.02	0.14	0.3	0.2	0.06	0.04	0.03	-0.1	0.18	0.17
stem.starch...85DAS	-0.54***	-0.13	-0.54***	-0.42*	-0.13	-0.27	-0.22	-0.24	-0.17	-0.13	-0.14	-0.15	-0.19	0.34	-0.35	-0.37*	-0.11	0.23	-0.18	-0.07
stem.starch...92DAS	-0.71***	-0.37*	-0.69***	-0.62***	-0.09	-0.48**	-0.56**	-0.26	0.04	-0.1	-0.38*	-0.16	-0.19	0.68***	-0.7***	-0.7***	0.04	0.3	-0.16	-0.07	0.59***
starch.diff	0.61 ***	0.21	0.58***	0.68***	0.25	0.34	0.56**	0.43*	-0.1	-0.02	0.4*	-0.16	0.11	-0.68***	0.69***	0.76***	-0.03	-0.23	0.62***	0.18	-0.55**	-0.87***
starch.diff.pct	0.66***	0.19	0.62***	0.67***	0.18	0.36	0.55**	0.34	-0.04	0.07	0.46*	-0.08	0.1	-0.74***	0.77***	0.83***	0.01	-0.18	0.45*	0.13	-0.57***	-0.93***	0.96***
DTF	-0.64***	-0.24	-0.59***	-0.66***	-0.08	-0.53**	-0.5**	-0.13	-0.03	-0.09	-0.42*	-0.17	-0.41*	0.47**	-0.57***	-0.55**	-0.11	0.19	-0.09	-0.07	0.48**	0.57***	-0.44*	-0.49**
Straw.Biomass	0.65***	0.45*	0.71***	0.78***	0.39*	0.4*	0.56**	0.27	-0.03	0.1	0.48**	0.25	0.35*	-0.38*	0.53**	0.5**	-0.03	-0.11	0.24	0.12	-0.6***	-0.71***	0.64***	0.65***	-0.67***
GY.14	0.95***	0.34	0.75***	0.71***	0.37*	0.28	0.65***	0.45**	-0.16	0.08	0.34	0.1	0.17	-0.57***	0.58***	0.58***	-0.09	-0.07	0.21	0.15	-0.56***	-0.7***	0.64***	0.67***	-0.65***	0.78***
CanTemp...65DAS	-0.65***	-0.61***	-0.65***	-0.71***	-0.37*	-0.37	-0.55**	-0.26	-0.12	-0.09	-0.29	-0.33	-0.5**	0.36*	-0.41*	-0.4*	0.06	0.21	-0.12	-0.25	0.55***	0.68***	-0.59***	-0.59***	0.59***	-0.78***	-0.71***
NDVI...65DAS	0.65***	0.3	0.56***	0.63***	0.47**	0.21	0.52**	0.21	0.03	0.15	0.38*	0.18	0.34*	-0.27	0.43*	0.42*	0.06	0.14	0.11	0.19	-0.33	-0.43*	0.39*	0.47**	-0.49**	0.64***	0.71***	-0.54**

## Sheet: 2018DS well watered
Table S6. Correlations among traits measured in the experiments at IRRI.
	HI	Plant.ht...anthesis	Plant.ht...harvest	Stem.DW10...anthesis	Stem.DW10...maturity	ME	Panicle.DW10...anthesis	Panicle.DW10...maturity	stem.sol.sugar...57DAS	stem.sol.sugar...64DAS	stem.sol.sugar...71DAS.anthesis.	stem.sol.sugar...78DAS	stem.sol.sugar...85DAS	stem.sol.sugar...92DAS	sugar.diff	sugar.diff.pct	stem.starch...57DAS	stem.starch...64DAS	stem.starch...71DAS	stem.starch...78DAS	stem.starch...85DAS	stem.starch...92DAS	starch.diff	starch.diff.pct	DTF	Straw.Biomass
Plant.ht...anthesis	0.07
Plant.ht...harvest	-0.03	0.56***
Stem.DW10...anthesis	-0.02	0.72***	0.56***
Stem.DW10...maturity	-0.18	0.29	0.48**	0.45**
ME	0.2	0.13	-0.17	0.19	-0.78***
Panicle.DW10...anthesis	0.29	0.45**	0.21	0.54***	0.23	0.13
Panicle.DW10...maturity	0.02	0.21	0.25	0.21	0.5**	-0.37*	0.32
stem.sol.sugar...57DAS	0.11	0.52**	0.14	0.36*	0.06	0.14	0.5**	0.09
stem.sol.sugar...64DAS	0.22	0.57***	0.32	0.45*	0.03	0.22	0.42*	-0.02	0.7***
stem.sol.sugar...71DAS.anthesis.	-0.01	0.48**	0.41*	0.47**	0.27	0.01	0.33	0.15	0.21	0.26
stem.sol.sugar...78DAS	-0.22	0.5**	0.23	0.37*	0.02	0.2	0.16	-0.06	0.59***	0.6***	0.24
stem.sol.sugar...85DAS	-0.16	0.29	0.32	0.11	0.16	-0.16	-0.03	0.17	0.08	0.07	0.51**	0.13
stem.sol.sugar...92DAS	-0.07	-0.05	-0.05	-0.25	-0.21	0.04	-0.55***	-0.31	-0.15	-0.03	-0.19	-0.09	0.06
sugar.diff	0.04	0.35*	0.31	0.47**	0.32	-0.02	0.57***	0.29	0.23	0.2	0.79***	0.22	0.32	-0.75***
sugar.diff.pct	0	0.29	0.21	0.44**	0.31	-0.03	0.58***	0.29	0.21	0.13	0.6***	0.14	0.22	-0.87***	0.94***
stem.starch...57DAS	0.23	0.23	-0.05	0.16	-0.12	0.23	0.3	-0.1	0.79***	0.46**	-0.17	0.33	-0.25	0.01	-0.12	-0.09
stem.starch...64DAS	0.31	0.29	0.1	0.25	-0.24	0.39*	0.38*	-0.15	0.53**	0.58***	0.15	0.39*	-0.13	-0.29	0.29	0.29	0.28
stem.starch...71DAS	0.04	-0.15	-0.3	-0.11	0	-0.06	-0.01	0	0.24	-0.05	-0.42*	-0.05	-0.12	0.12	-0.36*	-0.25	0.21	0.08
stem.starch...78DAS	-0.03	-0.13	-0.14	-0.3	-0.4*	0.18	-0.22	-0.26	-0.05	0.02	-0.52**	-0.12	0.02	0.23	-0.49**	-0.36*	0.1	-0.16	0.25
stem.starch...85DAS	-0.21	-0.43*	-0.32	-0.29	-0.15	-0.05	-0.5**	-0.37*	-0.27	-0.06	-0.44**	-0.17	-0.25	0.24	-0.45**	-0.36*	-0.04	-0.09	0.16	0.43*
stem.starch...92DAS	-0.33	-0.49**	-0.37*	-0.4*	-0.26	0.05	-0.59***	-0.3	-0.39*	-0.2	-0.36*	0	-0.08	0.51**	-0.58***	-0.6***	-0.14	-0.41*	0.09	0.2	0.5**
starch.diff	0.23	0.49**	0.28	0.4*	0.37*	-0.14	0.6***	0.31	0.44**	0.17	0.24	0.02	-0.03	-0.46**	0.45**	0.51**	0.16	0.4*	0.2	-0.12	-0.4*	-0.94***
starch.diff.pct	0.25	0.53**	0.35*	0.43*	0.37*	-0.13	0.61***	0.31	0.41*	0.19	0.34*	0.03	0.02	-0.5**	0.54**	0.57***	0.13	0.4*	0.01	-0.2	-0.45**	-0.99***	0.98***
DTF	-0.03	-0.44**	-0.02	-0.17	0.09	-0.2	-0.44**	-0.16	-0.54***	-0.32	-0.32	-0.44**	-0.09	0.31	-0.41*	-0.44**	-0.22	-0.51**	-0.13	0.13	0.44**	0.43**	-0.48**	-0.45**
Straw.Biomass	-0.27	0.43*	0.47**	0.16	0.24	-0.18	-0.1	0.09	0.06	0.1	0.23	0.21	0.32	0.11	0.08	0.03	-0.13	-0.13	-0.02	-0.1	-0.25	-0.08	0.12	0.13	-0.24
GY.14	0.59***	0.4*	0.34*	0.11	0.02	0.04	0.11	0.05	0.12	0.3	0.17	-0.01	0.14	0.1	0.06	-0.04	0.07	0.15	0.02	-0.09	-0.37*	-0.29	0.23	0.25	-0.2	0.62***

## Sheet: 2018WS drought stress
Table S6. Correlations among traits measured in the experiments at IRRI.
	HI	Plant.ht...anthesis	Plant.ht...maturity	Tiller.no.anthesis	Tiller.no.maturity	Panicle.DW10...anthesis	Panicle.DW10...maturity	ave.stem.length10...anthesis	ave.stem.length10...maturity	SSW.anthesis	SSW.maturity	Stem.DW10...anthesis	Stem.DW10...maturity	SRM	ME	stem.sol.sugar...anthesis	stem.sol.sugar...maturity	sugar.diff	sugar.diff.pct	stemstarch...anthesis	stemstarch...maturity	starch.diff	starch.diff.pct	Photosynthesis...anthesis	stomatal.conductance...anthesis	Photosynthesis...all.same.date	stomatal.conductance...all.same.date	DTF	Straw.biomass	GY14	CanTemp...100DAS
Plant.ht...anthesis	0.42**
Plant.ht...maturity	0.56***	0.81***
Tiller.no.anthesis	0.06	0.07	0.03
Tiller.no.maturity	0.39**	0.21	0.33*	0.47***
Panicle.DW10...anthesis	0.29	0.6***	0.49***	0.02	0.14
Panicle.DW10...maturity	0.66***	0.43**	0.6***	-0.02	0.26	0.32*
ave.stem.length10...anthesis	0.6***	0.91***	0.84***	0.07	0.37*	0.65***	0.56***
ave.stem.length10...maturity	0.65***	0.78***	0.92***	0.15	0.41**	0.5***	0.67***	0.89***
SSW.anthesis	-0.32*	0.22	0.03	-0.25	-0.3*	0.01	-0.1	-0.01	-0.11
SSW.maturity	-0.27	0.09	0.1	-0.19	-0.17	-0.08	0.01	-0.07	-0.04	0.73***
Stem.DW10...anthesis	0.14	0.71***	0.52***	-0.16	-0.01	0.18	0.21	0.58***	0.45**	0.74***	0.47***
Stem.DW10...maturity	0.22	0.63***	0.71***	-0.09	0.1	0.29*	0.46**	0.56***	0.66***	0.49***	0.72***	0.68***
SRM	-0.04	0.18	-0.06	-0.15	-0.17	0.18	-0.13	0.09	-0.07	0.4**	-0.26	0.36*	-0.23
ME	-0.12	0.24	-0.17	-0.15	-0.21	0.23	-0.18	0.13	-0.2	0.42**	-0.23	0.42**	-0.28	0.84***
stem.sol.sugar...anthesis	-0.41**	-0.07	-0.18	0.03	-0.01	-0.05	-0.23	-0.17	-0.21	0.36*	0.32*	0.13	0.08	0.08	0.1
stem.sol.sugar...maturity	-0.38**	-0.21	-0.17	0.25	0.02	-0.31*	-0.44**	-0.3*	-0.21	0.06	0.22	-0.09	0.02	-0.29	-0.27	0.47**
sugar.diff	-0.15	0.09	-0.07	-0.21	-0.07	0.19	0.1	0.04	-0.07	0.36*	0.18	0.21	0.08	0.33*	0.33*	0.72***	-0.27
sugar.diff.pct	0.07	0.15	0.01	-0.15	-0.05	0.29	0.21	0.18	0.05	0.13	0.08	0.15	0.07	0.16	0.19	0.48**	-0.41**	0.9***
stemstarch...anthesis	-0.54***	-0.27	-0.33*	0.05	-0.27	-0.31*	-0.39**	-0.47**	-0.45**	0.59***	0.5***	0.15	0.07	0.1	0.12	0.05	0.17	-0.08	-0.28
stemstarch...maturity	-0.36*	-0.32*	-0.38**	-0.1	-0.23	-0.33*	-0.34*	-0.39**	-0.38**	0.26	0.3*	0	-0.02	-0.05	0	-0.17	-0.03	-0.16	-0.18	0.61***
starch.diff	-0.33*	-0.03	-0.04	0.12	-0.15	-0.07	-0.14	-0.21	-0.2	0.49***	0.34*	0.2	0.12	0.19	0.15	0.23	0.25	0.05	-0.18	0.65***	-0.21
starch.diff.pct	-0.3*	0.06	0.05	-0.02	-0.13	0.05	-0.05	-0.09	-0.11	0.45**	0.31*	0.23	0.16	0.2	0.19	0.28	0.12	0.2	-0.03	0.54***	-0.28	0.93***
Photosynthesis...anthesis	0.05	0.11	0.1	0.05	-0.02	0.19	0.04	0.05	0.07	0.19	0.19	0.17	0.17	-0.05	-0.02	0.17	0.12	0.1	0.13	0	-0.07	0.07	0.17
stomatal.conductance...anthesis	0.36*	0.3*	0.34*	0.01	0.18	0.43**	0.39**	0.36*	0.4**	-0.07	-0.01	0.18	0.25	-0.09	-0.11	-0.04	-0.16	0.08	0.17	-0.3*	-0.23	-0.14	0.03	0.73***
Photosynthesis...all.same.date	0.3	0.27	0.3*	0.03	0.12	0.26	0.43**	0.35*	0.4**	-0.15	-0.05	0.03	0.24	0.02	-0.06	0.29	-0.22	0.47**	0.5**	-0.43**	-0.34*	-0.23	-0.02	0.2	0.29
stomatal.conductance...all.same.date	0.32*	0.28	0.28	-0.17	-0.03	0.21	0.49***	0.28	0.25	0.05	0.04	0.16	0.19	0.05	0.1	-0.12	-0.48**	0.23	0.35*	-0.16	-0.09	-0.1	0.11	0.43**	0.46**	0.46**
DTF	-0.76***	-0.4**	-0.49***	0.04	-0.28	-0.33*	-0.64***	-0.58***	-0.57***	0.42**	0.41**	-0.06	-0.06	-0.05	0	0.22	0.4**	-0.07	-0.26	0.67***	0.42**	0.41**	0.29	0.09	-0.3*	-0.35*	-0.42**
Straw.biomass	0.36*	0.59***	0.68***	0.26	0.45**	0.53***	0.47***	0.68***	0.72***	0.02	0.06	0.34*	0.5***	-0.04	-0.09	0.05	-0.1	0.12	0.08	-0.23	-0.3*	-0.01	0.15	0.3*	0.5***	0.41**	0.44**	-0.42**
GY14	0.95***	0.44**	0.59***	0.11	0.46**	0.31*	0.63***	0.62***	0.68***	-0.3*	-0.28	0.17	0.22	0.01	-0.08	-0.34*	-0.36*	-0.1	0.03	-0.49***	-0.4**	-0.23	-0.17	0.02	0.32*	0.32*	0.32*	-0.76***	0.53***
CanTemp...100DAS	-0.67***	-0.57***	-0.64***	-0.05	-0.39**	-0.36*	-0.58***	-0.68***	-0.7***	0.27	0.26	-0.22	-0.28	0.02	0.04	0.39**	0.34*	0.16	-0.04	0.43**	0.31*	0.24	0.14	-0.04	-0.37*	-0.34*	-0.52***	0.63***	-0.57***	-0.69***
NDVI...100DAS	0.32*	0.09	0.06	0.04	-0.04	-0.1	0.06	0.12	0.14	-0.43**	-0.42**	-0.11	-0.18	-0.02	-0.03	-0.08	-0.08	-0.03	0.12	-0.44**	-0.13	-0.43**	-0.42**	-0.2	-0.09	0.33*	0	-0.34*	-0.17	0.26	-0.27

## Sheet: 2018WS well watered
Table S6. Correlations among traits measured in the experiments at IRRI.
	HI	Plant.ht...anthesis	Plant.ht...maturity	Tiller.no.anthesis	Tiller.no.maturity	Panicle.DW10...anthesis	Panicle.DW10...maturity	ave.stem.length10...anthesis	ave.stem.length10...maturity	SSW.anthesis	SSW.maturity	Stem.DW10...anthesis	Stem.DW10...maturity	SRM	ME	stem.sol.sugar...anthesis	stem.sol.sugar...maturity	sugar.diff	sugar.diff.pct	stemstarch...anthesis	stemstarch...maturity	starch.diff	starch.diff.pct	Photosynthesis...anthesis	stomatal.conductance...anthesis	Photosynthesis...all.same.date	stomatal.conductance...all.same.date	DTF	Straw.biomass	GY14	CanTemp...100DAS	NDVI...100DAS
Plant.ht...anthesis	-0.09
Plant.ht...maturity	0.19	0.8***
Tiller.no.anthesis	0.2	-0.07	0.11
Tiller.no.maturity	0.2	0.03	0.12	0.63***
Panicle.DW10...anthesis	-0.14	0.3*	0.04	-0.26	-0.14
Panicle.DW10...maturity	0.6***	0.31*	0.42**	-0.02	0.03	0.07
ave.stem.length10...anthesis	0.05	0.84***	0.87***	0.02	0	0.12	0.36**
ave.stem.length10...maturity	0.32*	0.71***	0.91***	0.17	0.13	-0.04	0.57***	0.83***
SSW.anthesis	-0.02	-0.23	-0.3*	-0.4**	-0.15	-0.19	-0.03	-0.22	-0.33*
SSW.maturity	-0.31*	0.05	-0.22	-0.38**	-0.09	0.38**	0.05	-0.16	-0.29*	0.22
Stem.DW10...anthesis	0	0.37**	0.35**	-0.35**	-0.14	-0.08	0.25	0.51***	0.3*	0.74***	0.12
Stem.DW10...maturity	0.06	0.63***	0.61***	-0.18	0.01	0.27*	0.58***	0.58***	0.65***	-0.11	0.53***	0.34**
SRM	0.17	-0.21	-0.11	-0.18	-0.1	-0.05	-0.03	-0.1	-0.11	0.66***	-0.29*	0.5***	-0.31*
ME	-0.1	-0.18	-0.24	-0.29*	-0.22	0.09	-0.28*	-0.08	-0.34*	0.71***	-0.07	0.56***	-0.39**	0.88***
stem.sol.sugar...anthesis	-0.06	0.31*	0.28*	0.24	0.2	-0.3*	0.03	0.35**	0.3*	-0.05	-0.21	0.23	0.08	0.01	0.01
stem.sol.sugar...maturity	0.03	-0.15	-0.13	0	-0.03	0.17	-0.05	-0.13	-0.12	0.03	0.2	-0.03	0.07	0.04	0.07	0.05
sugar.diff	-0.08	0.36**	0.32*	0.21	0.2	-0.35**	0.06	0.39**	0.34*	-0.03	-0.29*	0.27	0.04	0.02	0	0.87***	-0.44***
sugar.diff.pct	-0.13	0.39**	0.36**	0.04	0.15	-0.26	0.12	0.38**	0.38**	-0.1	-0.08	0.26	0.25	0.01	-0.03	0.68***	-0.51***	0.88***
stemstarch...anthesis	0.33*	0.15	0.17	0.35**	0.16	-0.08	0.36**	0.11	0.21	-0.16	0.01	-0.07	0.2	-0.29*	-0.4**	0.19	0.21	0.07	-0.13
stemstarch...maturity	0.15	-0.11	-0.18	-0.1	0.06	0.24	0.15	-0.23	-0.15	0.02	0.55***	-0.1	0.33*	-0.22	-0.21	-0.11	0.62***	-0.42**	-0.39**	0.32*
starch.diff	0.22	0.27	0.31*	0.41**	0.13	-0.04	0.3*	0.21	0.31*	-0.34*	-0.1	-0.14	0.21	-0.21	-0.33*	0.21	0.03	0.18	0.06	0.89***	-0.01
starch.diff.pct	0.07	0.41**	0.38**	0.3*	0.09	-0.02	0.2	0.34*	0.36**	-0.34*	-0.25	-0.04	0.13	-0.05	-0.12	0.25	-0.31*	0.38**	0.29*	0.38**	-0.49***	0.69***
Photosynthesis...anthesis	0.59***	-0.23	-0.22	0.21	0.18	-0.2	0.31	-0.18	0	-0.04	0.1	-0.12	0.07	-0.13	-0.21	0.05	0.29	-0.1	-0.03	0.34*	0.53***	0.13	-0.16
stomatal.conductance...anthesis	0.25	-0.14	-0.14	0.17	0.21	0.09	0.02	-0.11	-0.01	0.02	0.19	-0.12	0.12	0.07	0.02	-0.23	0.1	-0.29	-0.21	0	0.21	-0.07	0.05	0.54***
Photosynthesis...all.same.date	0.29*	-0.26	-0.18	0	0.06	-0.09	0.3*	-0.21	-0.05	0.07	0.11	-0.14	0.06	-0.07	-0.2	0.03	0.02	0.02	-0.12	0.31*	0.24	0.18	-0.01	0.21	0.12
stomatal.conductance...all.same.date	-0.02	-0.04	-0.12	-0.06	-0.23	0.18	-0.08	-0.1	-0.03	-0.14	0.04	-0.25	0	-0.24	-0.25	-0.12	0.08	-0.14	-0.27	0.18	0.06	0.17	0.14	0.09	0.24	0.54***
DTF	-0.3*	-0.38**	-0.58***	-0.34**	-0.26	0.2	-0.19	-0.5***	-0.64***	0.17	0.3*	-0.22	-0.3*	0.02	0.2	-0.26	0.11	-0.3*	-0.27	-0.21	0.2	-0.29*	-0.26	0.06	-0.02	0.15	-0.03
Straw.biomass	0.48***	0.38**	0.54***	0.43***	0.31*	-0.08	0.52***	0.45***	0.54***	-0.34*	-0.19	0.03	0.32*	-0.27*	-0.38**	0.15	0.08	0.09	0	0.55***	0.09	0.54***	0.35*	0.45**	0.23	0.02	-0.04	-0.39**
GY14	0.91***	0.12	0.41**	0.23	0.17	-0.13	0.68***	0.3*	0.5***	-0.08	-0.3*	0.13	0.21	0.06	-0.16	-0.03	0	-0.04	-0.12	0.42**	0.09	0.35*	0.2	0.57***	0.19	0.19	-0.05	-0.42**	0.73***

## Sheet: 2019DS drought stress
Table S6. Correlations among traits measured in the experiments at IRRI.
	HI	Plant.ht...anthesis	Plant.ht...harvest	ave.tiller...anthesis	Stem.DW10...anthesis	Stem.DW10...maturity	ME	ave.stem.length...anthesis	SSW.anthesis	stem.sol.sugar...anthesis	stem.sol.sugar...maturity	sugar.diff	sugar.diff.pct	stemstarch...anthesis	stemstarch...maturity	starch.diff	starch.diff.pct	Photosynthesis...anthesis	stomatal.conductance...anthesis	Photosynthesis...all.same.date	stomatal.conductance...all.same.date	Straw.biomass	GY14	DTF	CanTemp...101DAS
Plant.ht...anthesis	0.55***
Plant.ht...harvest	0.73***	0.82***
ave.tiller...anthesis	-0.08	-0.15	-0.31*
Stem.DW10...anthesis	0.64***	0.6***	0.71***	-0.5***
Stem.DW10...maturity	0.5***	0.34*	0.44**	-0.37**	0.62***
ME	0.11	0.32*	0.28*	-0.11	0.37**	-0.47***
ave.stem.length...anthesis	0.71***	0.77***	0.89***	-0.31*	0.82***	0.44**	0.41**
SSW.anthesis	0.32*	0.2	0.25	-0.51***	0.79***	0.56***	0.2	0.31*
stem.sol.sugar...anthesis	0.3*	0.21	0.29*	-0.07	0.19	0.18	-0.05	0.21	0.09
stem.sol.sugar...maturity	0.05	-0.1	-0.03	0	0.1	-0.02	0.17	0.05	0.12	-0.08
sugar.diff	0.08	0.19	0.16	-0.03	-0.01	0.06	-0.13	0.03	-0.06	0.57***	-0.86***
sugar.diff.pct	0.22	0.18	0.24	-0.03	0.1	0.06	0.02	0.12	0.05	1***	-0.09	0.59***
stemstarch...anthesis	0.05	-0.23	-0.06	-0.1	0.19	0.07	-0.07	-0.07	0.38**	0.05	-0.04	-0.02	-0.08
stemstarch...maturity	-0.24	-0.36*	-0.25	0.07	-0.1	0.07	-0.28*	-0.26	0.07	0.09	-0.12	0.12	0.04	0.43**
starch.diff	0.2	-0.01	0.09	-0.16	0.28*	0.03	0.12	0.11	0.36**	-0.01	0.03	-0.1	-0.11	0.82***	-0.16
starch.diff.pct	0.28*	0.16	0.16	-0.15	0.27	0.06	0.18	0.18	0.27	-0.02	0.08	-0.12	-0.06	0.42**	-0.59***	0.83***
Photosynthesis...anthesis	0.33*	0.26	0.22	-0.16	0.33*	0.63***	-0.41**	0.16	0.37**	0.04	0.1	-0.04	0.04	0.01	0	0.01	0.12
stomatal.conductance...anthesis	0.21	0.08	0.05	-0.26	0.25	0.53***	-0.38**	0.02	0.38**	0.01	0.03	0.01	0.05	0.1	0.09	0.05	0.13	0.9***
Photosynthesis...all.same.date	0.29*	0.17	0.16	-0.26	0.31*	0.16	0.17	0.26	0.25	0.11	0.02	0.03	0.08	-0.09	-0.02	-0.08	-0.05	0.22	0.2
stomatal.conductance...all.same.date	0.48***	0.3*	0.32*	-0.25	0.46***	0.36**	0.07	0.33*	0.42**	0.2	0.03	0.03	0.14	0.08	0.01	0.09	0.12	0.41**	0.4**	0.83***
Straw.biomass	0.15	0.27	0.33*	-0.13	0.27	0.39**	-0.1	0.29*	0.14	-0.11	0.06	-0.02	0.02	-0.21	-0.19	-0.11	0.04	0.24	0.16	0.07	0.06
GY14	0.96***	0.54***	0.72***	-0.09	0.65***	0.58***	0.05	0.7***	0.35*	0.3*	0.06	0.09	0.25	0.03	-0.21	0.17	0.26	0.4**	0.28	0.3*	0.49***	0.33*
DTF	-0.65***	-0.47**	-0.6***	0.04	-0.44**	-0.42**	0	-0.5***	-0.2	-0.04	-0.19	0.13	-0.04	0.23	0.37*	0.02	-0.12	-0.4**	-0.19	-0.23	-0.36*	-0.46**	-0.66***
CanTemp...101DAS	-0.61***	-0.53***	-0.63***	0.13	-0.53***	-0.43**	-0.1	-0.62***	-0.23	-0.03	-0.01	-0.05	-0.11	0.02	0.31*	-0.18	-0.31*	-0.29*	-0.2	-0.3*	-0.46***	-0.62***	-0.66***	0.62***
NDVI...101DAS	0.27	0.16	0.24	-0.15	0.32*	0.42**	-0.07	0.25	0.3*	0.06	-0.19	0.2	0.05	0.15	0.12	0.09	0.01	0.09	0.04	0.26	0.21	0.44**	0.38**	-0.26	-0.34*

## Sheet: 2019DS well watered
Table S6. Correlations among traits measured in the experiments at IRRI.
	HI	Plant.ht...anthesis	Plant.ht...harvest	ave.tiller...anthesis	Stem.DW10...anthesis	Stem.DW10...maturity	ME	ave.stem.length...anthesis	SSW.anthesis	stem.sol.sugar...anthesis	stem.sol.sugar...maturity	sugar.diff	sugar.diff.pct	stemstarch...anthesis	stemstarch...maturity	starch.diff	starch.diff.pct	Photosynthesis...anthesis	stomatal.conductance...anthesis	Straw.biomass	GY14
Plant.ht...anthesis	-0.12
Plant.ht...harvest	0.03	0.83***
ave.tiller...anthesis	0.12	-0.14	-0.22
Stem.DW10...anthesis	-0.01	0.47***	0.41**	-0.52***
Stem.DW10...maturity	-0.18	0.44***	0.54***	-0.24	0.52***
ME	0.25	-0.13	-0.28*	-0.11	0.17	-0.74***
ave.stem.length...anthesis	-0.09	0.9***	0.81***	-0.22	0.59***	0.48***	-0.09
SSW.anthesis	0.04	-0.27	-0.26	-0.36**	0.61***	0.23	0.22	-0.22
stem.sol.sugar...anthesis	-0.05	0.46***	0.37**	-0.01	0.13	0.12	-0.06	0.48***	-0.31*
stem.sol.sugar...maturity	-0.04	-0.16	-0.12	0.04	0.09	0.31*	-0.27*	-0.11	0.29*	0.04
sugar.diff	-0.02	0.48***	0.39**	-0.04	0.07	-0.09	0.11	0.49***	-0.44**	0.75***	-0.63***
sugar.diff.pct	-0.07	0.48***	0.4**	-0.02	0.14	0.13	-0.07	0.52***	-0.34*	1***	0.03	0.76***
stemstarch...anthesis	0.07	-0.59***	-0.53***	0.13	-0.12	-0.31	0.26	-0.51***	0.42**	-0.3*	0.11	-0.34*	-0.34*
stemstarch...maturity	-0.13	-0.55***	-0.46***	-0.04	0.02	0.16	-0.15	-0.44***	0.54***	-0.36**	0.5***	-0.61***	-0.37**	0.35**
starch.diff	0.15	-0.37**	-0.36**	0.17	-0.11	-0.39**	0.36**	-0.33*	0.21	-0.17	-0.1	-0.09	-0.21	0.91***	-0.08
starch.diff.pct	0.16	-0.08	-0.12	0.16	-0.09	-0.42**	0.39**	-0.09	-0.07	0	-0.3*	0.19	-0.01	0.61***	-0.5***	0.88***
Photosynthesis...anthesis	0.14	-0.14	-0.18	-0.16	0.24	0.05	0.11	-0.14	0.44***	-0.02	0.12	-0.11	-0.05	0.36**	0.22	0.28*	0.15
stomatal.conductance...anthesis	0.04	-0.02	0.01	-0.25	0.24	0.14	0.01	0	0.33*	-0.1	0.12	-0.17	-0.12	0.27*	0.15	0.21	0.08	0.69***
Straw.biomass	0.1	0.27*	0.36**	-0.03	0.28*	0.38**	-0.19	0.17	0.26	0.01	0.25	-0.13	0.01	-0.1	0.09	-0.17	-0.19	0.18	0.13
GY14	0.87***	0.06	0.22	0.11	0.12	0.05	0.08	0.02	0.12	0	0.08	-0.04	-0.01	-0.05	-0.1	-0.01	0	0.18	0.1	0.54***
DTF	0.28	-0.58***	-0.44**	0.13	0.02	-0.13	0.2	-0.48***	0.57***	-0.46**	0.26	-0.53***	-0.49***	0.53***	0.72***	0.23	-0.14	0.36*	0.14	0.25	0.32*
