# Supplementary material for: Disentangling the Roles of Plant Water Status and Stem Carbohydrate Remobilization on Rice Harvest Index Under Drought
Source: Rice (N Y). 2023 Mar 17;16:14. doi: 10.1186/s12284-023-00631-6 (PMC10023821; doi:10.1186/s12284-023-00631-6)
Supplement: Supplementary file 3 — Additional file 3. Table S7. Correlations among traits measured in the experiments at Patna. [file 12284_2023_631_MOESM3_ESM.xlsx]

## Sheet: 2017 drought stress
Table S7. Correlations among traits measured in the experiments at Patna.
	HI....	Photosynthesis	stomatal.conductance	DTF	No.of.Tiller.m2	GY.g.m2	Straw.biomass.g.m2
HI....
Photosynthesis	-0.08
stomatal.conductance	0.07	0.76**
DTF	0.27	0.36	0.44
No.of.Tiller.m2	0.14	-0.03	0.1	-0.16
GY.g.m2	0.92***	0.14	0.22	0.39	0.12
Straw.biomass.g.m2	-0.68**	0.45	0.27	0.05	-0.1	-0.36
Plant.ht	-0.62*	-0.34	-0.36	-0.41	-0.2	-0.7***	0.2

## Sheet: 2017 well watered
Table S7. Correlations among traits measured in the experiments at Patna.
	HI....	Photosynthesis	stomatal.conductance	DTF	No.of.Tiller.m2	GY.g.m2	Straw.biomass.g.m2
Photosynthesis	0.3
stomatal.conductance	-0.16	0.55*
DTF	0.47	0.49	0.33
No.of.Tiller.m2	-0.12	-0.22	0.28	-0.25
GY.g.m2	0.92***	0.37	-0.04	0.7**	-0.16
Straw.biomass.g.m2	-0.28	0.17	0.35	0.47	-0.09	0.12
Plant.ht	-0.6*	0.13	0.15	0.17	-0.09	-0.38	0.58*

## Sheet: 2018 drought stress
Table S7. Correlations among traits measured in the experiments at Patna.
	HI.....	ave.stem.length...anthesis	ave.stem.length...maturity	Stem.DW10...anthesis	Stem.DW10...maturity	SSW.anthesis	SSW.maturity	SRM	ME	DTF	No.of.Tiller.m2	GY.g.m2	Straw.biomass.g.m2
HI.....
ave.stem.length...anthesis	-0.12
ave.stem.length...maturity	-0.1	0.7**
Stem.DW10...anthesis	-0.71**	0.35	0.47
Stem.DW10...maturity	-0.49	0.54*	0.46	0.59*
SSW.anthesis	-0.76**	0.16	0.15	0.94***	0.5
SSW.maturity	-0.42	-0.06	-0.45	0.17	0.58*	0.39
SRM	-0.66*	0.1	0.22	0.91***	0.25	0.93***	0.06
ME	-0.66*	0.1	0.22	0.91***	0.25	0.93***	0.06	1***
DTF	-0.25	-0.15	0.21	0.42	0.26	0.38	0.04	0.34	0.34
No.of.Tiller.m2	0.13	-0.02	0.04	-0.01	-0.27	-0.06	-0.32	0.16	0.16	-0.21
GY.g.m2	0.91***	0.11	0.05	-0.62*	-0.34	-0.7**	-0.4	-0.63*	-0.63*	-0.38	-0.05
Straw.biomass.g.m2	-0.89***	0.33	0.23	0.7**	0.58*	0.7**	0.38	0.59*	0.59*	0.1	-0.28	-0.63*
Plant.ht	-0.12	0.77**	0.75**	0.23	0.25	-0.01	-0.41	0.02	0.02	-0.12	-0.02	0.01	0.2

## Sheet: 2018 well watered
Table S7. Correlations among traits measured in the experiments at Patna.
	HI.....	ave.stem.length...anthesis	ave.stem.length...maturity	Stem.DW10...anthesis	Stem.DW10...maturity	SRM	DTF	No.of.Tiller.m2	GY.g.m2	Straw.biomass.g.m2
HI.....
ave.stem.length...anthesis	-0.12
ave.stem.length...maturity	-0.08	0.89***
Stem.DW10...anthesis	-0.05	0.43	0.27
Stem.DW10...maturity	0.13	0.07	-0.15	0.52
SRM	-0.14	0.42	0.64*	-0.11	-0.4
DTF	0.46	0.33	0.35	-0.06	-0.19	0.35
No.of.Tiller.m2	0.32	0.28	0.3	0.14	-0.25	0.13	0.37
GY.g.m2	0.88***	-0.47	-0.39	-0.35	0.02	-0.2	0.42	0.17
Straw.biomass.g.m2	-0.62*	-0.49	-0.45	-0.43	-0.18	-0.02	-0.3	-0.38	-0.18
Plant.ht	-0.33	0.87***	0.92***	0.23	-0.26	0.6*	0.26	0.31	-0.55*	-0.19

## Sheet: 2019 drought stress
Table S7. Correlations among traits measured in the experiments at Patna.
	HI.....	ave.stem.length...maturity	Stem.DW10...maturity	ave.stem.length...anthesis	Photosynthesis	stomatal.conductance	DTF	No.of.Tiller.m2	GY.g.m2	Straw.biomass.g.m2
HI.....
ave.stem.length...maturity	-0.03
Stem.DW10...maturity	-0.06	0.66*
ave.stem.length...anthesis	0.02	0.9***	0.67**
Photosynthesis	-0.17	-0.12	-0.05	0.15
stomatal.conductance	-0.1	-0.25	-0.1	-0.04	0.91***
DTF	-0.08	-0.32	-0.11	-0.28	0.15	0.29
No.of.Tiller.m2	0.1	0.17	0.22	0.03	-0.28	-0.25	-0.4
GY.g.m2	0.55*	0.08	-0.12	-0.03	-0.66*	-0.69**	0.1	-0.03
Straw.biomass.g.m2	-0.62*	0.14	-0.04	0	-0.4	-0.5	0.19	-0.09	0.31
Biological.yield.g.m2	-0.28	0.15	-0.08	-0.01	-0.58*	-0.68**	0.19	-0.08	0.65*	0.93***
Plant.ht	0.02	0.91***	0.74**	0.99***	0.12	-0.06	-0.27	0.11	-0.04	-0.01

## Sheet: 2019 well-watered
Table S7. Correlations among traits measured in the experiments at Patna.
	HI.....	ave.stem.length...maturity	Stem.DW10...maturity	ave.stem.length...anthesis	Stem.DW10...anthesis	SSW.anthesis	SSW.maturity	SRM	ME	Photosynthesis	stomatal.conductance	DTF	No.of.Tiller.m2	GY.g.m2	Straw.biomass.g.m2
HI.....
ave.stem.length...maturity	0.19
Stem.DW10...maturity	0.22	0.39
ave.stem.length...anthesis	0.21	0.93***	0.46
Stem.DW10...anthesis	0.21	0.73**	0.39	0.82***
SSW.anthesis	0.18	0.49	0.3	0.57*	0.94***
SSW.maturity	0.16	-0.16	0.85***	-0.05	0.03	0.09
SRM	-0.03	0.41	-0.53*	0.37	0.54*	0.54*	-0.79***
ME	-0.04	0.27	-0.58*	0.28	0.52	0.55*	-0.75**	0.98***
Photosynthesis	-0.37	-0.08	0.17	-0.12	-0.06	0	0.24	-0.18	-0.18
stomatal.conductance	0	0.2	0.49	0.27	0.1	-0.02	0.39	-0.38	-0.4	0.39
DTF	0.2	0.14	0.11	0.18	0.31	0.34	0.09	0.12	0.15	0.31	0.07
No.of.Tiller.m2	0.08	0.05	0.43	0.3	0.38	0.37	0.43	-0.15	-0.07	0.13	0.26	-0.02
GY.g.m2	0.61*	-0.06	0.07	-0.07	-0.19	-0.22	0.13	-0.24	-0.24	0.1	0.29	0.46	-0.28
Straw.biomass.g.m2	-0.55*	-0.34	-0.18	-0.38	-0.46	-0.43	-0.02	-0.24	-0.23	0.53	0.27	0.28	-0.42	0.32
Plant.ht	0.16	0.92***	0.55*	0.93***	0.76**	0.54*	0.05	0.27	0.15	-0.12	0.27	-0.03	0.24	-0.14	-0.38
